# Supplementary material for: Hatched Eggshell Membrane Can Be a Novel Source of Antioxidant Hydrolysates to Protect against H2O2-Induced Oxidative Stress in Human Chondrocytes
Source: Antioxidants (Basel). 2022 Dec 9;11(12):2428. doi: 10.3390/antiox11122428 (PMC9774709; doi:10.3390/antiox11122428)
Supplement: Supplementary file 1 [file antioxidants-11-02428-s001.zip]

Archive with 1 entries (1 files):
- antioxidants-1948995-supplementary.pdf
